# Supplementary material for: Antioxidant Capacity, Vitamin C and Polyphenol Profile Evaluation of a Capsicum chinense By-Product Extract Obtained by Ultrasound Using Eutectic Solvent
Source: Plants (Basel). 2022 Aug 6;11(15):2060. doi: 10.3390/plants11152060 (PMC9370112; doi:10.3390/plants11152060)
Supplement: Supplementary file 1 [file plants-11-02060-s001.zip]

Archive with 1 entries (1 files):
- plants-1841516-supplementary.pdf
